# Supplementary material for: Three in a Bed: Can Partner Support Improve CPAP Adherence? A Systematic Review and Intervention Recommendations
Source: J Pers Med. 2025 May 8;15(5):192. doi: 10.3390/jpm15050192 (PMC12113088; doi:10.3390/jpm15050192)
Supplement: Supplementary file 1 [file jpm-15-00192-s001.zip]

Archive with 2 entries (2 files):
- jpm-3596214-Table S1.pdf
- jpm-3596214-Table S2.pdf
